# Supplementary material for: Occurrence and Multi-Locus Genotyping of Giardia duodenalis in Bamaxiang Pigs in Bama Yao Autonomous County of Guangxi Province, China
Source: Vet Sci. 2025 Nov 22;12(12):1114. doi: 10.3390/vetsci12121114 (PMC12737703; doi:10.3390/vetsci12121114)
Supplement: Supplementary file 1 [file vetsci-12-01114-s001.zip]

Archive with 97 entries (94 files):
- Table S4. GenBank accession numbers of all tpi gene reference sequences of G. duodenalis used for phylogenetic analysis.pdf
- File S1. The raw sequences of the bg gene of G. duodenalis used for phylogenetic analysis/
- File S1. The raw sequences of the bg gene of G. duodenalis used for phylogenetic analysis/1 <21days  1E.seq
- File S1. The raw sequences of the bg gene of G. duodenalis used for phylogenetic analysis/10 21~70days 1E.seq
- File S1. The raw sequences of the bg gene of G. duodenalis used for phylogenetic analysis/11 21~70days 2A1.seq
- File S1. The raw sequences of the bg gene of G. duodenalis used for phylogenetic analysis/12 21~70days 3A1.seq
- File S1. The raw sequences of the bg gene of G. duodenalis used for phylogenetic analysis/13 21~70days 4A1.seq
- File S1. The raw sequences of the bg gene of G. duodenalis used for phylogenetic analysis/14 71~180days 1A1.seq
- File S1. The raw sequences of the bg gene of G. duodenalis used for phylogenetic analysis/15 71~180days 2A1.seq
- File S1. The raw sequences of the bg gene of G. duodenalis used for phylogenetic analysis/16 71~180days 3E.seq
- File S1. The raw sequences of the bg gene of G. duodenalis used for phylogenetic analysis/17 71~180days 4A1.seq
- File S1. The raw sequences of the bg gene of G. duodenalis used for phylogenetic analysis/18 71~180days 5A1.seq
- File S1. The raw sequences of the bg gene of G. duodenalis used for phylogenetic analysis/19 71~180days 6A1.seq
- File S1. The raw sequences of the bg gene of G. duodenalis used for phylogenetic analysis/2 <21days  2A1.seq
- File S1. The raw sequences of the bg gene of G. duodenalis used for phylogenetic analysis/20 >180days 1A1.seq
- File S1. The raw sequences of the bg gene of G. duodenalis used for phylogenetic analysis/21 >180days 2A1.seq
- File S1. The raw sequences of the bg gene of G. duodenalis used for phylogenetic analysis/22 >180days 3A1.seq
- File S1. The raw sequences of the bg gene of G. duodenalis used for phylogenetic analysis/23 >180days 4A1.seq
- File S1. The raw sequences of the bg gene of G. duodenalis used for phylogenetic analysis/24 >180days 5A1.seq
- File S1. The raw sequences of the bg gene of G. duodenalis used for phylogenetic analysis/25 >180days 6A1.seq
- File S1. The raw sequences of the bg gene of G. duodenalis used for phylogenetic analysis/26 >180days 7E.seq
- File S1. The raw sequences of the bg gene of G. duodenalis used for phylogenetic analysis/27 >180days 8A1.seq
- File S1. The raw sequences of the bg gene of G. duodenalis used for phylogenetic analysis/28 >180days 9A1.seq
- File S1. The raw sequences of the bg gene of G. duodenalis used for phylogenetic analysis/29 >180days 10E.seq
- File S1. The raw sequences of the bg gene of G. duodenalis used for phylogenetic analysis/3 <21days  3A1.seq
- File S1. The raw sequences of the bg gene of G. duodenalis used for phylogenetic analysis/4 <21days  4A1.seq
- File S1. The raw sequences of the bg gene of G. duodenalis used for phylogenetic analysis/5 <21days  5E.seq
- File S1. The raw sequences of the bg gene of G. duodenalis used for phylogenetic analysis/6 <21days  6E.seq
- File S1. The raw sequences of the bg gene of G. duodenalis used for phylogenetic analysis/7 <21days  7A1.seq
- File S1. The raw sequences of the bg gene of G. duodenalis used for phylogenetic analysis/8 <21days  8E.seq
- File S1. The raw sequences of the bg gene of G. duodenalis used for phylogenetic analysis/9 <21days  9A1.seq
- File S2. The raw sequences of the gdh gene of G. duodenalis used for phylogenetic analysis/
- File S2. The raw sequences of the gdh gene of G. duodenalis used for phylogenetic analysis/10<21days  10A1.seq
- File S2. The raw sequences of the gdh gene of G. duodenalis used for phylogenetic analysis/11<21days  11A1.seq
- File S2. The raw sequences of the gdh gene of G. duodenalis used for phylogenetic analysis/12<21days 12A1.seq
- File S2. The raw sequences of the gdh gene of G. duodenalis used for phylogenetic analysis/13<21days 13A1.seq
- File S2. The raw sequences of the gdh gene of G. duodenalis used for phylogenetic analysis/14<21days 14A1.seq
- File S2. The raw sequences of the gdh gene of G. duodenalis used for phylogenetic analysis/15 21days~70days  1E.seq
- File S2. The raw sequences of the gdh gene of G. duodenalis used for phylogenetic analysis/16 21days~70days  2E.seq
- File S2. The raw sequences of the gdh gene of G. duodenalis used for phylogenetic analysis/17 21days~70days  3A1.seq
- File S2. The raw sequences of the gdh gene of G. duodenalis used for phylogenetic analysis/18 21days~70days  4E.seq
- File S2. The raw sequences of the gdh gene of G. duodenalis used for phylogenetic analysis/19 21days~70days  5A1.seq
- File S2. The raw sequences of the gdh gene of G. duodenalis used for phylogenetic analysis/1<21days  1E.seq
- File S2. The raw sequences of the gdh gene of G. duodenalis used for phylogenetic analysis/20 21days~70days  6A1.seq
- File S2. The raw sequences of the gdh gene of G. duodenalis used for phylogenetic analysis/21 21days~70days  7A1.seq
- File S2. The raw sequences of the gdh gene of G. duodenalis used for phylogenetic analysis/22 71~180days 1A1.seq
- File S2. The raw sequences of the gdh gene of G. duodenalis used for phylogenetic analysis/23 71~180days 2A1.seq
- File S2. The raw sequences of the gdh gene of G. duodenalis used for phylogenetic analysis/24 71~180days 3A1.seq
- File S2. The raw sequences of the gdh gene of G. duodenalis used for phylogenetic analysis/25 71~180days 4E.seq
- File S2. The raw sequences of the gdh gene of G. duodenalis used for phylogenetic analysis/26 71~180days 5E.seq
- File S2. The raw sequences of the gdh gene of G. duodenalis used for phylogenetic analysis/27 71~180days 6A1.seq
- File S2. The raw sequences of the gdh gene of G. duodenalis used for phylogenetic analysis/28 71~180days 7A1.seq
- File S2. The raw sequences of the gdh gene of G. duodenalis used for phylogenetic analysis/29 71~180days 8A1.seq
- File S2. The raw sequences of the gdh gene of G. duodenalis used for phylogenetic analysis/2<21days  2E.seq
- File S2. The raw sequences of the gdh gene of G. duodenalis used for phylogenetic analysis/30 71~180days 9E.seq
- File S2. The raw sequences of the gdh gene of G. duodenalis used for phylogenetic analysis/31 >180days 1A1.seq
- File S2. The raw sequences of the gdh gene of G. duodenalis used for phylogenetic analysis/32 >180days 2E.seq
- File S2. The raw sequences of the gdh gene of G. duodenalis used for phylogenetic analysis/33>180days 3E.seq
- File S2. The raw sequences of the gdh gene of G. duodenalis used for phylogenetic analysis/34>180days 4E.seq
- File S2. The raw sequences of the gdh gene of G. duodenalis used for phylogenetic analysis/35>180days 5E..seq
- File S2. The raw sequences of the gdh gene of G. duodenalis used for phylogenetic analysis/36>180days 6E..seq
- File S2. The raw sequences of the gdh gene of G. duodenalis used for phylogenetic analysis/37 >180days 7A1.seq
- File S2. The raw sequences of the gdh gene of G. duodenalis used for phylogenetic analysis/38 >180days 8A1.seq
- File S2. The raw sequences of the gdh gene of G. duodenalis used for phylogenetic analysis/39 >180days 9A1.seq
- File S2. The raw sequences of the gdh gene of G. duodenalis used for phylogenetic analysis/3<21days  3E.seq
- File S2. The raw sequences of the gdh gene of G. duodenalis used for phylogenetic analysis/40 >180days 10A1.seq
- File S2. The raw sequences of the gdh gene of G. duodenalis used for phylogenetic analysis/41 >180days 11A1.seq
- File S2. The raw sequences of the gdh gene of G. duodenalis used for phylogenetic analysis/42 >180days 12A1.seq
- File S2. The raw sequences of the gdh gene of G. duodenalis used for phylogenetic analysis/43>180days 13A1.seq
- File S2. The raw sequences of the gdh gene of G. duodenalis used for phylogenetic analysis/44 >180days 14E.seq
- File S2. The raw sequences of the gdh gene of G. duodenalis used for phylogenetic analysis/45 >180days 15E.seq
- File S2. The raw sequences of the gdh gene of G. duodenalis used for phylogenetic analysis/46 >180days 16A1.seq
- File S2. The raw sequences of the gdh gene of G. duodenalis used for phylogenetic analysis/47 >180days 17A1.seq
- File S2. The raw sequences of the gdh gene of G. duodenalis used for phylogenetic analysis/4<21days  4E.seq
- File S2. The raw sequences of the gdh gene of G. duodenalis used for phylogenetic analysis/5<21days  5E.seq
- File S2. The raw sequences of the gdh gene of G. duodenalis used for phylogenetic analysis/6<21days  6E.seq
- File S2. The raw sequences of the gdh gene of G. duodenalis used for phylogenetic analysis/7<21days  7E.seq
- File S2. The raw sequences of the gdh gene of G. duodenalis used for phylogenetic analysis/8<21days  8E.seq
- File S2. The raw sequences of the gdh gene of G. duodenalis used for phylogenetic analysis/9<21days  9A1.seq
- File S3. The raw sequences of the tpi gene of G. duodenalis used for phylogenetic analysis/
- File S3. The raw sequences of the tpi gene of G. duodenalis used for phylogenetic analysis/1 <21days  1A1.seq
- File S3. The raw sequences of the tpi gene of G. duodenalis used for phylogenetic analysis/10 71~180days 3A1.seq
- File S3. The raw sequences of the tpi gene of G. duodenalis used for phylogenetic analysis/11 >180days 1A1.seq
- File S3. The raw sequences of the tpi gene of G. duodenalis used for phylogenetic analysis/12 >180days 2A1.seq
- File S3. The raw sequences of the tpi gene of G. duodenalis used for phylogenetic analysis/13>180days 3A1.seq
- File S3. The raw sequences of the tpi gene of G. duodenalis used for phylogenetic analysis/14 >180days 4A1.seq
- File S3. The raw sequences of the tpi gene of G. duodenalis used for phylogenetic analysis/2 <21days  2A1.seq
- File S3. The raw sequences of the tpi gene of G. duodenalis used for phylogenetic analysis/3 <21days  3A1.seq
- File S3. The raw sequences of the tpi gene of G. duodenalis used for phylogenetic analysis/4 <21days  4A1.seq
- File S3. The raw sequences of the tpi gene of G. duodenalis used for phylogenetic analysis/5 <21days  5A1.seq
- File S3. The raw sequences of the tpi gene of G. duodenalis used for phylogenetic analysis/6 21~70days 1A1.seq
- File S3. The raw sequences of the tpi gene of G. duodenalis used for phylogenetic analysis/7 21~70days 2A1.seq
- File S3. The raw sequences of the tpi gene of G. duodenalis used for phylogenetic analysis/8 71~180days 1A1.seq
- File S3. The raw sequences of the tpi gene of G. duodenalis used for phylogenetic analysis/9 71~180days 2A1.seq
- Revised Table S1. Multilocus characterization of G. duodenalis isolates based on  bg, gdh and tpi genes.xlsx
- Table S2. GenBank accession numbers of all bg gene reference sequences of G. duodenalis used for phylogenetic analysis.pdf
- Table S3. GenBank accession numbers of all gdh gene reference sequences of G. duodenalis used for phylogenetic analysis.pdf
