# Supplementary material for: Occurrence and Multi-Locus Genotyping of Giardia duodenalis in Bamaxiang Pigs in Bama Yao Autonomous County of Guangxi Province, China
Source: Vet Sci. 2025 Nov 22;12(12):1114. doi: 10.3390/vetsci12121114 (PMC12737703; doi:10.3390/vetsci12121114)
Supplement: Supplementary file 1 [file vetsci-12-01114-s001.zip › File S3. The raw sequences of the tpi gene of G. duodenalis used for phylogenetic analysis/10 71~180days 3A1.seq]

AGCCACGTGGCGGCAATTGCTGCCCATAAGATCCCTGATTCCGTGGACGTCGTCATTGCCCCTTCCGCCGTACACCTGTCAACAGCCATTGCGGCAAACACGTCAAAACAGTTGAGGATAGCAGCGCAGAATGTGTACCTAGAGGGGAACGGGGCGTGGACTGGCGAGACAAGTGTTGAGATGCTTCAGGACATGGGTTTGAAGCATGTGATAGTAGGGCACTCTGAAAGACGCAGAATCATGGGGGAGACCGACGAGCAAAGCGCCAAGAAGGCTAAGCGTGCCCTGGAAAAGGGGATGACGGTCATCTTCTGCGTCGGAGAGACCTTGGACGAGCGCAAGGCCAACCGCACCATGGAGGTGAACATCGCCCAGCTTGAGGCGCTTGGCAAGGAGCTCGGAGAGTCCAAGATGCTCTGGAAGGAGGTTGTCATTGCTTACGAGCCCGTGTGGTCCATTGGCACGGGA
