# Supplementary material for: Occurrence and Multi-Locus Genotyping of Giardia duodenalis in Bamaxiang Pigs in Bama Yao Autonomous County of Guangxi Province, China
Source: Vet Sci. 2025 Nov 22;12(12):1114. doi: 10.3390/vetsci12121114 (PMC12737703; doi:10.3390/vetsci12121114)
Supplement: Supplementary file 1 [file vetsci-12-01114-s001.zip › Revised Table S1. Multilocus characterization of G. duodenalis isolates based on bg, gdh and tpi genes.xlsx]

## Sheet: Sheet1
	Table S1. Multilocus characterization of G. duodenalis isolates based on bg, gdh and tpi genes
	Serial numbers of sequencing samples	Age	Genotype or subtype
			bg	gdh	tpi
	BR-1	Suckling piglets (<21 days)	E	E	-
	BR-2		-	AI	AI
	BR-3		AI	AI	-
	BR-4		AI	-	-
	BR-5		-	E	-
	BR-6		-	E	-
	BR-7		AI	AI	AI
	BR-8		E	E	-
	BR-9		-	E
	BR-10		E	E	-
	BR-11		AI	-	AI
	BR-12		-	E	-
	BR-13		-	AI	AI
	BR-14		-	E	-
	BR-15		E	AI	-
	BR-16		AI	-	-
	BR-17		-	AI	AI
	BY-1	Weaned piglets (21–70 days)	-	AI	-
	BY-2		E	E	-
	BY-3		-	E	-
	BY-4		AI	AI	AI
	BY-5		-	E	-
	BY-6		AI	AI	AI
	BY-7		AI	AI	-
	YF-1	Fattening pigs (71–180 days)	AI	-	-
	YF-2		-	AI	-
	YF-3		AI	AI	AI
	YF-4		-	AI	-
	YF-5		E	E	-
	YF-6		-	E	-
	YF-7		AI	AI	AI
	YF-8		AI	-	AI
	YF-9		-	AI	-
	YF-10		AI	AI	-
	YF-11		-	E	-
	DC-1	Sows (>180 days)	AI	AI	AI
	DC-2		-	E	-
	DC-3		AI	AI	-
	DC-4		AI	AI	-
	DC-5		-	E	-
	DC-6		AI	AI	-
	DC-7		-	E	-
	DC-8		AI	AI	AI
	DC-9		-	E	AI
	DC-10		AI	-	-
	DC-11		-	AI	-
	DC-12		E	E	-
	DC-13		AI	AI	-
	DC-14		-	E	-
	DC-15		-	AI	-
	DC-16		AI	AI	-
	DC-17		-	AI	AI
	DC-18		-	E	-
	DC-19		E	-	-
	(-) indicates that no data were obtained
